# Supplementary material for: Transovarial Transmission of Cell-Fusing Agent Virus in Naturally Infected Aedes aegypti Mosquitoes
Source: Viruses. 2024 Jul 11;16(7):1116. doi: 10.3390/v16071116 (PMC11281400; doi:10.3390/v16071116)
Supplement: Supplementary file 1 [file viruses-16-01116-s001.zip]

Archive with 1 entries (1 files):
- viruses-3056405-supplementary.pdf
